# Supplementary material for: The Influence of Polycation and Counter-Anion Nature on the Properties of Poly(ionic liquid)-Based Membranes for CO2 Separation
Source: Membranes (Basel). 2023 May 23;13(6):539. doi: 10.3390/membranes13060539 (PMC10304824; doi:10.3390/membranes13060539)
Supplement: Supplementary file 1 [file membranes-13-00539-s001.zip]

Archive with 1 entries (1 files):
- membranes-2361950-supplementary.pdf
